# Supplementary material for: Past, current, and potential future distributions of unique genetic diversity in a cold‐adapted mountain butterfly
Source: Ecol Evol. 2020 Sep 30;10(20):11155–68. doi: 10.1002/ece3.6755 (PMC7593187; doi:10.1002/ece3.6755)
Supplement: Supplementary file 1 — Appendix S1 [file ECE3-10-11155-s001.xlsx]

## Sheet: S1
Area	Region	Code	Locality	LATITUDE	LONGITUDE	Haplotype	Genbank Accession No.	BOLD Process ID
Europe	Alps Central	10-1_AlpsC_4	Sellajoch, Italy	46.5	9.86667	1	MT888637	MMEE001-19
UK	Scotland	10-1_Scot_6	Ben Lawers, Perth and Kinross, UK	56.5271	-4.2532	8	MT888636	MMEE002-19
Europe	Alps Central	10-2_AlpsC_5	Sellajoch, Italy	46.5	9.86667	1	MT888635	MMEE003-19
Europe	Alps Central	10-3_AlpsC_8	Sellajoch, Italy	46.5	9.86667	1	MT888634	MMEE004-19
UK	Lake District	1-1_Lakes_1	Irton fell, Cumbria, UK	54.4107	-3.31887	4	MT888633	MMEE005-19
UK	Scotland	11-1_Scot_7	Beinn Odhar, Tyndrum, UK	56.4645	-4.68782	8	MT888632	MMEE006-19
Europe	Alps East	11-4_AlpsE_1	Rein in Taufers, Italy	46.95	12.0667	1	MT888631	MMEE007-19
UK	Lake District	1-2_Lakes_2	Irton fell, Cumbria, UK	54.4107	-3.31887	4	MT888630	MMEE008-19
Europe	Alps East	12-1_AlpsE_3	Hochköng, Austria	47.4167	13.05	1	MT888629	MMEE009-19
UK	Scotland	12-1_Scot_8	Ben Lawers, Perth and Kinross, UK	56.5554	-4.17352	8	MT888628	MMEE010-19
Europe	Apennines	13-1_Apen_5	Prati di Tivo, Italy	42.4667	13.55	10	MT888627	MMEE011-19
UK	Scotland	13-1_Scot_9	Schiehallion, Perth and Kinross, UK	56.6651	-4.0656	8	MT888626	MMEE012-19
Europe	Apennines	13-2_Apen_6	Prati di Tivo, Italy	42.4667	13.55	10	MT888625	MMEE013-19
Europe	Apennines	13-3_Apen_7	Prati di Tivo, Italy	42.4667	13.55	10	MT888624	MMEE014-19
Europe	Apennines	13-4_Apen_8	Prati di Tivo, Italy	42.4667	13.55	10	MT888623	MMEE015-19
Europe	Apennines	14-1_Apen_1	Terminillo, Italy	42.4667	13	10	MT888622	MMEE016-19
Europe	Apennines	14-2_Apen_2	Terminillo, Italy	42.4667	13	10	MT888621	MMEE017-19
Europe	Apennines	14-3_Apen_3	Terminillo, Italy	42.4667	13	10	MT888620	MMEE018-19
Europe	Apennines	14-4_Apen_4	Terminillo, Italy	42.4667	13	10	MT888619	MMEE019-19
Europe	Pyrenees	15-1_Pyr_2	Candanchu, Spain	42.75	0.533333	14	MT888618	MMEE020-19
Europe	Alps East	16-1_AlpsE_4	Sölkpass, Austria	47.2667	14.0667	1	MT888617	MMEE021-19
Europe	Alps Central	17-1_AlpsC_6	Thanai, Italy	46.7167	10.6667	1	MT888616	MMEE022-19
Europe	Alps Central	17-2_AlpsC_7	Thanai, Italy	46.7167	10.6667	1	MT888615	MMEE023-19
Europe	Alps East	18-1_AlpsE_5	Schönfeld, Austria	46.9833	13.7833	1	MT888614	MMEE024-19
Europe	Alps East	19-1_AlpsE_2	Sajatmähder, Aiustria	47.0333	12.35	1	MT888613	MMEE025-19
Europe	Alps Central	2-1_AlpsC_1	Berninapass, Switzerland	46.4	10.02	1	MT888612	MMEE026-19
UK	Lake District	2-1_Lakes_3	Grisedale, Cumbria, UK	54.522	-2.95165	3	MT888611	MMEE027-19
Europe	Carpathians	21-1_CarpS_2	Valea Caprei, Romania	45.5833	24.6167	19	MT888610	MMEE028-19
Europe	Alps Central	2-2_AlpsC_2	Berninapass, Switzerland	46.4	10.02	1	MT888609	MMEE029-19
UK	Lake District	2-2_Lakes_4	Grisedale, Cumbria, UK	54.522	-2.95165	3	MT888608	MMEE030-19
Europe	Alps West	22-1_AlpsW_3	Passo del Monte Moro, Italy	45.9833	7.96667	1	MT888607	MMEE031-19
Europe	Alps Central	2-3_AlpsC_3	Berninapass, Switzerland	46.4	10.02	1	MT888606	MMEE032-19
Europe	Pyrenees	23-1_Pyr_1	Panticosa, Spain	42.6833	0.266667	13	MT888605	MMEE033-19
Europe	Pyrenees	24-1_Pyr_4	Canigou, France	42.4667	2.41667	16	MT888604	MMEE034-19
Europe	Vosges	26-1_Vosg_7	Markstein, France	47.9244	7.04194	8	MT888603	MMEE035-19
Europe	Vosges	26-2_Vosg_8	Markstein, France	47.9244	7.04194	8	MT888602	MMEE036-19
Europe	Vosges	26-3_Vosg_9	Markstein, France	47.9244	7.04194	8	MT888601	MMEE037-19
Europe	Vosges	26-4_Vosg_10	Markstein, France	47.9244	7.04194	8	MT888600	MMEE038-19
Europe	Vosges	26-5_Vosg_11	Markstein, France	47.9244	7.04194	8	MT888599	MMEE039-19
Europe	Vosges	26-6_Vosg_12	Markstein, France	47.9244	7.04194	8	MT888598	MMEE040-19
Europe	Vosges	27-1_Vosg_1	Col du Calvaire, France	48.1386	7.09583	8	MT888597	MMEE041-19
Europe	Vosges	27-2_Vosg_2	Col du Calvaire, France	48.1386	7.09583	8	MT888596	MMEE042-19
Europe	Vosges	27-3_Vosg_3	Col du Calvaire, France	48.1386	7.09583	8	MT888595	MMEE043-19
Europe	Vosges	27-4_Vosg_4	Col du Calvaire, France	48.1386	7.09583	8	MT888594	MMEE044-19
Europe	Vosges	27-5_Vosg_5	Col du Calvaire, France	48.1386	7.09583	8	MT888593	MMEE045-19
Europe	Vosges	27-6_Vosg_6	Col du Calvaire, France	48.1386	7.09583	8	MT888592	MMEE046-19
Europe	Tatras	28-1_CarpN_1	Babky, Tatra Mts, Slovakia	49.1833	19.6333	17	MT888591	MMEE047-19
Europe	Tatras	28-10_CarpN_10	Babky, Tatra Mts, Slovakia	49.1833	19.6333	17	MT888590	MMEE048-19
Europe	Tatras	28-11_CarpN_11	Babky, Tatra Mts, Slovakia	49.1833	19.6333	17	MT888589	MMEE049-19
Europe	Tatras	28-12_CarpN_12	Babky, Tatra Mts, Slovakia	49.1833	19.6333	18	MT888588	MMEE050-19
Europe	Tatras	28-2_CarpN_2	Babky, Tatra Mts, Slovakia	49.1833	19.6333	17	MT888587	MMEE051-19
Europe	Tatras	28-3_CarpN_3	Babky, Tatra Mts, Slovakia	49.1833	19.6333	17	MT888586	MMEE052-19
Europe	Tatras	28-4_CarpN_4	Babky, Tatra Mts, Slovakia	49.1833	19.6333	17	MT888585	MMEE053-19
Europe	Tatras	28-5_CarpN_5	Babky, Tatra Mts, Slovakia	49.1833	19.6333	17	MT888584	MMEE054-19
Europe	Tatras	28-6_CarpN_6	Babky, Tatra Mts, Slovakia	49.1833	19.6333	18	MT888583	MMEE055-19
Europe	Tatras	28-7_CarpN_7	Babky, Tatra Mts, Slovakia	49.1833	19.6333	17	MT888582	MMEE056-19
Europe	Tatras	28-8_CarpN_8	Babky, Tatra Mts, Slovakia	49.1833	19.6333	18	MT888581	MMEE057-19
Europe	Tatras	28-9_CarpN_9	Babky, Tatra Mts, Slovakia	49.1833	19.6333	17	MT888580	MMEE058-19
Europe	Carpathians	29-4_CarpS_1	Retezat, Romania	45.3667	22.8667	19	MT888579	MMEE059-19
Europe	Balkans	30-1_Balk_1	Kom vasjeviek, Montenegro	42.6756	19.6303	1	MT888578	MMEE060-19
Europe	Balkans	30-2_Balk_2	Kom vasjeviek, Montenegro	42.6756	19.6303	1	MT888577	MMEE061-19
Europe	Balkans	30-3_Balk_3	Kom vasjeviek, Montenegro	42.6756	19.6303	1	MT888576	MMEE062-19
Europe	Balkans	30-4_Balk_4	Kom vasjeviek, Montenegro	42.6756	19.6303	1	MT888575	MMEE063-19
Europe	Alps West	3-1_AlpsW_2	Täschalp, Switzerland	47.05	7.81667	1	MT888574	MMEE064-19
UK	Lake District	3-1_Lakes_5	Raise, Cumbria, UK	54.5486	-2.99865	7	MT888573	MMEE065-19
Europe	Balkans	31-1_Balk_5	Vjetrena brda, Durmitar, Montenegro	43.1217	19.0192	1	MT888572	MMEE066-19
Europe	Balkans	31-2_Balk_6	Vjetrena brda, Durmitar, Montenegro	43.1217	19.0192	1	MT888571	MMEE067-19
Europe	Balkans	31-3_Balk_7	Vjetrena brda, Durmitar, Montenegro	43.1217	19.0192	1	MT888570	MMEE068-19
Europe	Balkans	31-4_Balk_8	Vjetrena brda, Durmitar, Montenegro	43.1217	19.0192	1	MT888569	MMEE069-19
Europe	Balkans	31-5_Balk_9	Vjetrena brda, Durmitar, Montenegro	43.1217	19.0192	1	MT888568	MMEE070-19
UK	Lake District	3-2_Lakes_6	Raise, Cumbria, UK	54.5486	-2.99865	3	MT888567	MMEE071-19
UK	Lake District	4-1_Lakes_7	Langdale, Cumbria, UK	54.4578	-3.10441	4	MT888566	MMEE072-19
Europe	Pyrenees	4-1_Pyr_3	Étang d'Areau, France	42.7667	1.11667	15	MT888565	MMEE073-19
UK	Lake District	4-2_Lakes_8	Langdale, Cumbria, UK	54.4578	-3.10441	5	MT888564	MMEE074-19
Europe	Alps West	5-1_AlpsW_1	Grindelwald, Switzerland	46.6667	8.03333	8	MT888563	MMEE075-19
UK	Lake District	5-1_Lakes_9	Wynrose, Cumbria, UK	54.4216	-3.13426	6	MT888562	MMEE076-19
UK	Lake District	5-2_Lakes_10	Wynrose, Cumbria, UK	54.4216	-3.13426	6	MT888561	MMEE077-19
Europe	Massif Central	6-1_MasC_7	Puy Mary, France	45.5167	2.8	16	MT888560	MMEE078-19
UK	Scotland	6-1_Scot_1	Glen lyon, Perth and Kinross, UK	56.5775	-4.43531	8	MT888559	MMEE079-19
Europe	Massif Central	6-2_MasC_8	Puy Mary, France	45.5167	2.8	16	MT888558	MMEE080-19
Europe	Massif Central	6-3_MasC_9	Puy Mary, France	45.5167	2.8	16	MT888557	MMEE081-19
Europe	Massif Central	6-4_MasC_10	Puy Mary, France	45.5167	2.8	16	MT888556	MMEE082-19
Europe	Massif Central	6-5_MasC_11	Puy Mary, France	45.5167	2.8	16	MT888555	MMEE083-19
Europe	Massif Central	7-1_MasC_1	Puy de Sancy/Chastraix-sancy, France	45.5167	2.8	29	MT888554	MMEE084-19
UK	Scotland	7-1_Scot_2	Ben Lui, Tyndrum, UK	56.3895	-4.82836	8	MT888553	MMEE085-19
Europe	Massif Central	7-2_MasC_2	Puy de Sancy/Chastraix-sancy, France	45.5167	2.8	29	MT888552	MMEE086-19
Europe	Massif Central	7-3_MasC_3	Puy de Sancy/Chastraix-sancy, France	45.5167	2.8	29	MT888551	MMEE087-19
Europe	Massif Central	7-4_MasC_4	Puy de Sancy/Chastraix-sancy, France	45.5167	2.8	29	MT888550	MMEE088-19
Europe	Massif Central	7-5_MasC_5	Puy de Sancy/Chastraix-sancy, France	45.5167	2.8	29	MT888549	MMEE089-19
Europe	Massif Central	7-6_MasC_6	Puy de Sancy/Chastraix-sancy, France	45.5167	2.8	29	MT888548	MMEE090-19
UK	Scotland	8-1_Scot_3	Ben Lui, Tyndrum, UK	56.3809	-4.81153	8	MT888547	MMEE091-19
Europe	Alps East	9-1_AlpsE_6	Mangart, Slovenia	46.45	13.65	9	MT888546	MMEE092-19
UK	Scotland	9-1_Scot_4	Glencoe, Argyll, UK	56.6317	-4.84648	8	MT888545	MMEE093-19
Europe	Alps East	9-2_AlpsE_7	Mangart, Slovenia	46.45	13.65	9	MT888544	MMEE094-19
UK	Scotland	9-2_Scot_5	Glencoe, Argyll, UK	56.6317	-4.84648	8	MT888543	MMEE095-19
Europe	Carpathians	RVcoll06M974	Săcele, Braşov, Romania	45.517	25.917	19	HQ004371	EZROM149-08
Europe	Carpathians	RVcoll06M985	Măneciu, Prahova, Romania	45.517	25.929	19	HQ004369	EZROM672-08
Europe	Carpathians	RVcoll06M987	Măneciu, Prahova, Romania	45.517	25.929	19	HQ004373	EZROM914-08
Europe	Carpathians	RVcoll06V683	Râu de Mori, Hunedoara, Romania	45.3	22.867	19	HQ004372	EZROM150-08
Europe	Carpathians	RVcoll06V706	Uricani, Hunedoara, Romania	45.307	22.883	19	GU669667	EZROM1037-09
Europe	Carpathians	RVcoll07D631	Bușteni, Prahova, Romania	45.4	25.483	20	HQ004374	EZROM915-08
Europe	Carpathians	RVcoll07E456	Moroeni, Dâmboviţa, Romania	45.4	25.467	20	HQ004370	EZROM151-08
Europe	Carpathians	RVcoll07E495	Uricani, Hunedoara, Romania	45.298	22.882	19	HQ004375	EZROM916-08
Europe	Pyrenees	RVcoll07W121	Vielha e Mijaran, Lleida, Spain	42.66	0.749	14	GU669854	EZSPC381-09
Europe	Carpathians	RVcoll08M607	Arefu, Argeş, Romania	45.588	24.628	19	HQ004377	EZROM917-08
Europe	Carpathians	RVcoll08M614	Arefu, Argeş, Romania	45.585	24.629	19	HQ004376	EZROM918-08
Europe	Pyrenees	RVcoll08M994	El Pas de la Casa, Encamp, Andorra	42.536	1.702	16	HM901314	EZSPC1113-10
Europe	Pyrenees	RVcoll08M995	El Pas de la Casa, Encamp, Andorra	42.536	1.702	16	HM901315	EZSPC1114-10
Europe	Pyrenees	RVcoll08R174	Setcases, Girona, Spain	42.425	2.242	16	GU669853	EZSPC380-09
Europe	Pyrenees	RVcoll08R257	Alt Àneu, Lleida, Spain	42.674	0.986	16	HM901357	EZSPC1157-10
Europe	Pyrenees	RVcoll08R259	Alt Àneu, Lleida, Spain	42.674	0.986	16	GU669855	EZSPC382-09
Europe	Pyrenees	RVcoll08R260	Alt Àneu, Lleida, Spain	42.674	0.986	16	GU669848	EZSPC383-09
Europe	Pyrenees	RVcoll08R261	Alt Àneu, Lleida, spain	42.674	0.986	16	GU669849	EZSPC384-09
Europe	Cantabrian	RVcoll08R410	Lena, Asturias, Spain	43.004	-5.761	16	GU675818	EZSPM221-09
Europe	Cantabrian	RVcoll08R413	Caso, Asturias, Spain	43.105	-5.274	16	GU675815	EZSPM223-09
Europe	Pyrenees	RVcoll09T080	Vielha e Mijaran, Lleida	42.666	0.733	14	JF847985	EZSPN036-09
Europe	Pyrenees	RVcoll09X029	Meranges, Girona	42.47	1.763	16	HM901499	EZSPC1365-10
Europe	Alps West	RVcoll10B939	Uvernet-Fours, Alpes-de-Haute-Provence	44.292	6.594	23	DQ338778	WMB2684-13
Europe	Alps West	RVcoll10C021	Arvieux, Hautes-Alpes, France	44.819	6.736	25	KR138782	WMB2693-13
Europe	Alps West	RVcoll11I916	Chichilianne, Isère, France	44.8075	5.5161	8	KP870625	EULEP170-14
Europe	Alps Central	RVcoll11J460	Bever, Grisons, Switzerland	46.55	9.85	1	KP870445	EULEP183-14
UK	Lake District	RVcoll12R462	Cockermouth, Cumbria, UK	54.5016	-3.2113	4	KP870916	EULEP261-14
UK	Lake District	RVcoll12R463	Cockermouth, Cumbria, UK	54.5016	-3.2113	4	KP870577	EULEP261-14
UK	Lake District	RVcoll12R464	Cockermouth, Cumbria, UK	54.5016	-3.2113	4	KP870587	EULEP262-14
UK	Lake District	RVcoll12R465	Cockermouth, Cumbria, UK	54.5016	-3.2113	4	KP870931	EULEP263-14
UK	Lake District	RVcoll12R466	Cockermouth, Cumbria, UK	54.502	-3.211	4	MK155216	EULEP264-14
UK	Scotland	RVcoll12R468	Killin, Stirling, UK	56.5108	-4.5038	8	KP870980	EULEP265-14
UK	Scotland	RVcoll12R469	Killin, Stirling, UK	56.5108	-4.5038	8	KP870580	EULEP266-14
UK	Scotland	RVcoll12R471	Killin, Stirling, UK	56.5108	-4.5038	8	KP870616	EULEP267-14
Europe	Apennines	RVcoll14A259	Ussita, Macerata, Italy	42.938	13.215	10	MK155192	EULEP1875-15
Europe	Apennines	RVcoll14A260	Ussita, Macerata, Italy	42.938	13.215	10	KR138751	WMB5256-14
Europe	Apennines	RVcoll14A446	Abetone, Pistoia, Italy	44.127	10.642	11	MK155190	EULEP1878-15
Europe	Apennines	RVcoll14A619	Massa, Lucca, Italy	44.102	10.234	11	KR138798	WMB5276-14
Europe	Alps West	RVcoll14D994	Villar Pellice, Turin, Italy	44.7451	7.11	22	MK155199	BIBSA206-15
Europe	Alps West	RVcoll14E100	Acceglio, Cuneo, Italy	44.425	6.98	23	MK155180	BIBSA298-15
Europe	Alps West	RVcoll14I053	Saint-Marcel, Aosta, Italy	45.656	7.444	21	MK155204	BIBSA385-15
Europe	Alps West	RVcoll14I060	Saint-Marcel, Aosta, Italy	45.6877	7.476	21	MK155214	BIBSA392-15
Europe	Massif Central	RVcoll14J771	Le Falgoux, Cantal, France	45.1103	2.6639	16	MK155198	EULEP2115-15
Europe	Alps West	RVcoll14N049	Parco Veglia Devero, Italy	46.336	8.282	24	MT888542	MMEE096-20
Europe	Cantabrian	RVcoll14N230	Villavelayo, La Rioja, Spain	42.1821	-3	12	HE614683	WMB5455-14
Europe	Balkans	RVcoll14N877	Ljuboten	42.199	21.126	27	MK155194	EULEP2793-15
Europe	Alps Central	RVcoll14O005	Pradalago, Trentino, Italy	46.248	10.812	2	MT888541	MMEE097-20
Europe	Cantabrian	RVcoll15D777	Ezcaray, La Rioja, Spain	42.2554	-2.98352	12	MK155181	EULEP5633-17
Europe	Cantabrian	RVcoll15D778	Ezcaray, La Rioja, Spain	42.2554	-2.98352	12	MK155185	EULEP5634-17
Europe	Cantabrian	RVcoll15D779	Pazuengos, La Rioja, Spain	42.2542	-2.95177	12	MK155187	EULEP5635-17
Europe	Cantabrian	RVcoll15D780	San Millán de Cogolla, La Rioja, Spain	42.2532	-2.945	12	MK155210	EULEP5636-17
Europe	Cantabrian	RVcoll15D781	Pazuengos, La Rioja, Spain	42.2542	-2.95177	12	MK155217	EULEP5637-17
Europe	Pyrenees	RVcoll15D782	Fresneda de la Sierra Tirón, Burgos, Spain	42.2437	2.9677	12	MK155191	EULEP5638-17
Europe	Alps West	RVcoll15H312	Mund, Valais, Switzerland	46.3339	7.9393	24	MK155202	EULEP5649-17
Europe	Alps East	RVcoll15I016	Chiusaforte, Udine, Italy	46.4147	13.4403	1	MK155179	EULEP5650-17
Europe	Alps East	RVcoll15I330	Kals am Großglockner, Tyrol, Austria	47.0425	12.6925	1	MK155215	EULEP5651-17
Europe	Alps East	RVcoll15I602	Ramsau am Dachstein, Styria, Austria	47.4597	13.6181	1	MK155211	EULEP5652-17
Europe	Alps East	RVcoll15I860	Muhr, Salzburg, Austria	47.1482	13.3814	1	MK155178	EULEP3794-16
Europe	Alps Central	RVcoll15I957	La Punt-Chamues-ch, Grisons, Switzerland	46.5842	9.8425	1	MK155212	EULEP3795-16
Europe	Alps Central	RVcoll15J040	Tschierv, Grisons, Switzerland	46.6343	10.2858	1	MK155213	EULEP3796-16
Europe	Alps West	RVcoll15J516	Val-des-Prés, Hautes-Alpes	44.9726	6.6098	22	MK155197	EULEP3797-16
Europe	Alps East	RVcoll15K528	Santa Cristina Gherdëina, Bolzano, Italy	46.596	11.742	1	MK155205	BIBSA1077-15
Europe	Balkans	RVcoll15P093	Studeničani, Skopje	41.7278	21.3958	28	MK155193	EULEP3798-16
Europe	Balkans	RVcoll15P094	Pelister Mt.(Gol.Ez.-Or.Bar.)	40.9592	21.2043	1	MT888540	MMEE098-20
Europe	Balkans	RVcoll15Q015	Shar Mts. (prema vrv Ljuboten)	42.1991	21.126	26	MT888539	MMEE099-20
UK	Lake District	01_EE_snps	Kidsty Pike/High Raise, Cumbria, UK	54.5092	-2.8664	4	MT888538	MMEE100-20
UK	Lake District	02_EE_snps	Kidsty Pike/High Raise, Cumbria, UK	54.5092	-2.8664	8	MT888537	MMEE101-20
UK	Lake District	03_EE_snps	Kidsty Pike/High Raise, Cumbria, UK	54.5092	-2.8664	8	MT888536	MMEE102-20
UK	Lake District	04_EE_snps	Kidsty Pike/High Raise, Cumbria, UK	54.5092	-2.8664	4	MT888535	MMEE103-20
UK	Lake District	14_EE_snps	Kidsty Pike/High Raise, Cumbria, UK	54.5092	-2.8664	4	MT888534	MMEE104-20
UK	Lake District	11_EE_snps	Kidsty Pike/High Raise, Cumbria, UK	54.5092	-2.8664	4	MT888533	MMEE105-20
UK	Lake District	13_EE_snps	Kidsty Pike/High Raise, Cumbria, UK	54.5092	-2.8664	4	MT888532	MMEE106-20
UK	Lake District	15_EE_snps	Kidsty Pike/High Raise, Cumbria, UK	54.5092	-2.8664	4	MT888531	MMEE107-20
UK	Lake District	17_EE_snps	Kidsty Pike/High Raise, Cumbria, UK	54.5092	-2.8664	4	MT888530	MMEE108-20
UK	Lake District	16_EE_snps	Kidsty Pike/High Raise, Cumbria, UK	54.5092	-2.8664	4	MT888529	MMEE109-20
UK	Lake District	18_EE_snps	Kidsty Pike/High Raise, Cumbria, UK	54.5092	-2.8664	4	MT888528	MMEE110-20
UK	Lake District	21_EE_snps	Irton fell, Cumbria, UK	54.4062	-3.32642	4	MT888527	MMEE111-20
UK	Lake District	22_EE_snps	Irton fell, Cumbria, UK	54.4062	-3.32642	4	MT888526	MMEE112-20
UK	Lake District	12_EE_snps	Kidsty Pike/High Raise, Cumbria, UK	54.5092	-2.8664	4	MT888525	MMEE113-20
UK	Lake District	24_EE_snps	Irton fell, Cumbria, UK	54.4062	-3.32642	4	MT888524	MMEE114-20
UK	Lake District	26_EE_snps	Irton fell, Cumbria, UK	54.4062	-3.32642	4	MT888523	MMEE115-20
UK	Lake District	25_EE_snps	Irton fell, Cumbria, UK	54.4062	-3.32642	4	MT888522	MMEE116-20
UK	Lake District	29_EE_snps	Irton fell, Cumbria, UK	54.4062	-3.32642	4	MT888521	MMEE117-20
UK	Lake District	28_EE_snps	Irton fell, Cumbria, UK	54.4062	-3.32642	4	MT888520	MMEE118-20
UK	Lake District	27_EE_snps	Irton fell, Cumbria, UK	54.4062	-3.32642	4	MT888519	MMEE119-20
UK	Lake District	23_EE_snps	Irton fell, Cumbria, UK	54.4062	-3.32642	4	MT888518	MMEE120-20
UK	Lake District	30_EE_snps	Irton fell, Cumbria, UK	54.4062	-3.32642	4	MT888517	MMEE121-20
UK	Lake District	38_EE_snps	Fleetwith (Wasdale Screes), Cumbria, UK	54.5061	-3.22155	4	MT888516	MMEE122-20
UK	Lake District	36_EE_snps	Fleetwith (Wasdale Screes), Cumbria, UK	54.5061	-3.22155	4	MT888515	MMEE123-20
UK	Lake District	39_EE_snps	Fleetwith (Wasdale Screes), Cumbria, UK	54.5061	-3.22155	4	MT888514	MMEE124-20
UK	Lake District	35_EE_snps	Fleetwith (Wasdale Screes), Cumbria, UK	54.5061	-3.22155	6	MT888513	MMEE125-20
UK	Lake District	40_EE_snps	Fleetwith (Wasdale Screes), Cumbria, UK	54.5061	-3.22155	6	MT888512	MMEE126-20
UK	Lake District	37_EE_snps	Fleetwith (Wasdale Screes), Cumbria, UK	54.5061	-3.22155	6	MT888511	MMEE127-20
UK	Lake District	05_EE_snps	Kidsty Pike/High Raise, Cumbria, UK	54.5092	-2.8664	8	MT888510	MMEE128-20
UK	Lake District	06_EE_snps	Kidsty Pike/High Raise, Cumbria, UK	54.5092	-2.8664	8	MT888509	MMEE129-20
UK	Lake District	08_EE_snps	Kidsty Pike/High Raise, Cumbria, UK	54.5092	-2.8664	8	MT888508	MMEE130-20
UK	Lake District	09_EE_snps	Kidsty Pike/High Raise, Cumbria, UK	54.5092	-2.8664	8	MT888507	MMEE131-20
UK	Lake District	20_EE_snps	Kidsty Pike/High Raise, Cumbria, UK	54.5092	-2.8664	8	MT888506	MMEE132-20
UK	Lake District	10_EE_snps	Kidsty Pike/High Raise, Cumbria, UK	54.5092	-2.8664	31	MT888505	MMEE133-20
UK	Lake District	19_EE_snps	Kidsty Pike/High Raise, Cumbria, UK	54.5092	-2.8664	31	MT888504	MMEE134-20
UK	Lake District	31_EE_snps	Kirkstone Pass (Troutbeck), Cumbria, UK	54.4729	-2.91193	3	MT888503	MMEE135-20
UK	Lake District	32_EE_snps	Kirkstone Pass (Troutbeck), Cumbria, UK	54.4729	-2.91193	3	MT888502	MMEE136-20
UK	Lake District	33_EE_snps	Kirkstone Pass (Troutbeck), Cumbria, UK	54.4729	-2.91193	3	MT888501	MMEE137-20
UK	Lake District	34_EE_snps	Kirkstone Pass (Troutbeck), Cumbria, UK	54.4729	-2.91193	3	MT888500	MMEE138-20
UK	Scotland	Scot_6-2	Glen lyon, Perth and Kinross, UK	56.5775	-4.43531	10	MT888499	MMEE139-20
UK	Scotland	Scot_6-3	Glen lyon, Perth and Kinross, UK	56.5775	-4.43531	30	MT888498	MMEE140-20
UK	Scotland	Scot_7-2	Ben Lui, Tyndrum, UK	56.3895	-4.82836	8	MT888497	MMEE141-20
UK	Scotland	Scot_7-3	Ben Lui, Tyndrum, UK	56.3895	-4.82836	8	MT888496	MMEE142-20
UK	Scotland	Scot_18-1	Beinn Chaorach, Stirling, UK	56.4512	-4.67877	8	MT888495	MMEE143-20
UK	Scotland	Scot_18-2	Beinn Chaorach, Stirling, UK	56.4512	-4.67877	8	MT888494	MMEE144-20
UK	Scotland	Scot_19-1	Stob Mhic Mhartuim, Kinlochleven, UK	56.67	-4.93915	8	MT888493	MMEE145-20
UK	Scotland	Scot_19-2	Stob Mhic Mhartuim, Kinlochleven, UK	56.67	-4.93915	8	MT888492	MMEE146-20
Europe	Vosges	Vosg_26-7	Markstein, France	47.9244	7.04194	8	MT888491	MMEE147-20
Europe	Vosges	Vosg_26-8	Markstein, France	47.9244	7.04194	8	MT888490	MMEE148-20
Europe	Vosges	Vosg_26-9	Markstein, France	47.9244	7.04194	8	MT888489	MMEE149-20
Europe	Vosges	Vosg_26-10	Markstein, France	47.9244	7.04194	8	MT888488	MMEE150-20
Europe	Vosges	Vosg_27-7	Col du Calvaire, France	48.1386	7.09583	8	MT888487	MMEE151-20
Europe	Vosges	Vosg_27-8	Col du Calvaire, France	48.1386	7.09583	8	MT888486	MMEE152-20
Europe	Vosges	Vosg_27-9	Col du Calvaire, France	48.1386	7.09583	8	MT888485	MMEE153-20
Europe	Vosges	Vosg_27-10	Col du Calvaire, France	48.1386	7.09583	8	MT888484	MMEE154-20
